# Supplementary material for: Comparative genomic analysis of multiple strains of two unusual plant pathogens: Pseudomonas corrugata and Pseudomonas mediterranea
Source: Front Microbiol. 2015 Aug 7;6:811. doi: 10.3389/fmicb.2015.00811 (PMC4528175; doi:10.3389/fmicb.2015.00811)
Supplement: Supplementary file 1 [file Table1.XLSX]

## Sheet: Pcor NCPPB2445
Input scaffold	scaffold size	cluster	type	from	to
c00002	358124	1	arylpolyene	70897	114508
c00013	202143	2	t1pks	1	37123
c00013	202143	3	siderophore	184613	202143
c00014	376407	4	bacteriocin	91505	102401
c00020	26413	5	nrps	1	26413
c00021	5412	6	nrps	1	5412
c00022	12438	7	nrps	1	12438
c00025	2591	8	nrps	1	2591
c00027	37881	9	nrps	14195	37881
c00030	85315	10	nrps-hserlactone	1	37740
c00031	147715	11	nrps	111456	147715
c00037	59021	12	other	1	36002
c00043	106053	13	nrps	72476	106053
c00044	1867	14	other	1	1867
c00046	85837	15	nrps	51349	85837
c00049	16267	16	nrps	1	16267
c00053	3764	17	nrps	1	3764
c00056	15021	18	nrps	1	15021
c00058	2293	19	nrps	1	2293
c00063	6275	20	nrps	1	6275
c00068	2003	21	nrps	1	2003

## Sheet: Pcor CFBP5454
Input scaffold	scaffold size	cluster	type	from	to
c00002	328014	1	arylpolyene	250471	294082
c00010	129062	2	siderophore	1	17355
c00017	78393	3	nrps	1	28932
c00019	72995	4	t1pks	1	36872
c00024	64693	5	nrps	1	36093
c00026	310565	6	bacteriocin	73828	84724
c00028	85066	7	nrps-hserlactone	1	37759
c00039	36804	8	nrps	13815	36804
c00041	41493	9	other	5864	41493
c00044	29594	10	nrps	1	29594
c00057	13397	11	nrps	1	13397
c00061	11951	12	nrps	1	11951
c00062	16706	13	nrps	1	16706	b
c00063	22458	14	nrps	1	22458
c00064	9500	15	nrps	1	9500
c00066	7883	16	nrps	1	7883
c00071	2437	17	nrps	1	2437
c00073	2137	18	nrps	1	2137

## Sheet: Pcor CFBP5403
Input scaffold	scaffold size	cluster	type	from	to
c00017	39825	1	nrps	16880	39825
c00019	41252	2	bacteriocin	435	11331
c00050	29882	3	hserlactone	1	19035
c00054	35632	4	arylpolyene	1	28464
c00057	7442	5	other	1	7442
c00061	81033	6	nrps	1	39012
c00068	18130	7	siderophore	864	18130
c00077	23907	8	nrps	1	23907
c00107	10522	9	other	1	10522
c00114	3665	10	nrps	1	3665
c00135	7156	11	nrps	1	7156
c00137	3243	12	nrps	1	3243
c00148	4053	13	nrps	1	4053
c00179	2806	14	nrps	1	2806
c00180	5366	15	nrps	1	5366
c00183	23026	16	t1pks	1	23026
c00186	1788	17	nrps	1	1788
c00260	3450	18	nrps	1	3450
c00294	3151	19	nrps	1	3151
c00298	9720	20	nrps	1	9720
c00345	2941	21	nrps	1	2941
c00357	1296	22	nrps	1	1296
c00358	1595	23	nrps	1	1595

## Sheet: Pcor TEIC1148
Input scaffold	scaffold size	cluster	type	from	to
c00004	2766	1	nrps	1	2766
c00009	36471	2	nrps	13809	36471
c00032	8501	3	nrps	1	8501
c00037	3329	4	nrps	1	3329
c00085	52467	5	arylpolyene	19747	52467
c00092	46334	6	bacteriocin	14267	25163
c00093	39852	7	nrps	1	35990
c00105	18130	8	siderophore	1	18130
c00121	10021	9	other	1	10021
c00127	9611	10	nrps	1	9611
c00132	4761	11	nrps	1	4761
c00203	31404	12	nrps	1	31404
c00208	7385	13	nrps	1	7385
c00219	14477	14	t1pks	1	14477
c00234	27373	15	hserlactone	8329	27373
c00262	5323	16	nrps	1	5323
c00281	6584	17	nrps	1	6584
c00283	1700	18	nrps	1	1700
c00300	3438	19	nrps	1	3438
c00314	2078	20	nrps	1	2078
c00340	3093	21	nrps	1	3093
c00357	3447	22	nrps	1	3447

## Sheet: Pmed CFBP5447
Input scaffold	scaffold size	cluster	type	from	to
c00006	182618	1	t1pks	131688	180151
c00007	6391	2	nrps	1	6391
c00028	15195	3	nrps	1	15195
c00029	36461	4	nrps	1	36461
c00031	312352	5	other	239266	282826
c00032	1007820	6	arylpolyene	231254	274865
c00032	1007820	7	nrps	917998	1007820
c00034	962596	8	bacteriocin	598577	609473
c00035	732948	9	lantipeptide	61060	81337
c00036	1764021	10	nrps-hserlactone	1	50672
c00036	1764021	11	siderophore	248150	267148
c00036	1764021	12	nrps	373330	434409
c00036	1764021	13	nrps	820303	896084

## Sheet: Pmed CFBP5404
Input scaffold	scaffold size	cluster	type	from	to
c00002	359351	1	nrps	1	22153
c00004	142120	2	siderophore	13217	32216
c00005	183446	3	bacteriocin	25838	36734
c00008	348085	4	arylpolyene	59728	103339
c00014	230687	5	lantipeptide	61144	81421
c00018	96122	6	nrps	1	36096
c00022	159202	7	hserlactone-nrps	131080	159202
c00028	312659	8	nrps	1	36199
c00043	93474	9	t1pks	50741	93474
c00049	19178	10	nrps	1	19178
c00055	26061	11	nrps	1	26061
c00057	25635	12	nrps	1	25635
c00063	59513	13	other	1	29618
c00067	24699	14	nrps	1	24699
c00069	12492	15	nrps	1	12492
c00071	12803	16	nrps	1	12803
c00074	4277	17	nrps	1	4277
c00075	14959	18	nrps	1	14959
c00085	17216	19	nrps	1	17216
c00088	2473	20	nrps	1	2473
c00089	3236	21	nrps	1	3236
c00095	3827	22	nrps	1	3827
c00102	2705	23	nrps	1	2705

## Sheet: Pmed CFBP5444
Input scaffold	scaffold size	cluster	type	from	to
c00006	12492	1	nrps	1	12492
c00007	258386	2	nrps	1	36110
c00008	44935	3	nrps	1	44935
c00009	840542	4	bacteriocin	682680	693576
c00013	143243	5	nrps	1	36096
c00015	215248	6	hserlactone-nrps	187020	215248
c00016	166824	7	siderophore	13210	32209
c00016	166824	8	nrps	135053	166824
c00022	374702	9	arylpolyene	258604	302215
c00024	230888	10	lantipeptide	149337	169614
c00026	242519	11	t1pks	1	42762
c00030	16006	12	nrps	1	16006
c00031	9986	13	nrps	1	9986
c00038	132734	14	nrps	84815	132734
c00039	4408	15	nrps	1	4408
c00041	77833	16	nrps	1	22153
c00042	9325	17	nrps	1	9325
c00043	2311	18	nrps	1	2311
c00052	48434	19	other	1	36878
c00062	3833	20	nrps	1	3833
c00067	6394	21	nrps	1	6394
c00069	3236	22	nrps	1	3236
c00078	2616	23	nrps	1	2616

## Sheet: Pmed TEIC1022
Input scaffold	scaffold size	cluster	type	from	to
c00002	351820	1	arylpolyene	181578	225189
c00009	438514	2	nrps	1	22059
c00012	5955	3	nrps	1	5955
c00013	12178	4	nrps	1	12178
c00014	34190	5	nrps	1	34190
c00015	185241	6	lantipeptide	103830	124107
c00018	142363	7	t1pks	108917	142363
c00019	66152	8	other	29895	66152
c00020	161731	9	nrps	125182	161731
c00027	403431	10	nrps	1	33549
c00027	403431	11	siderophore	137123	156121
c00027	403431	12	hserlactone-nrps	365228	403431
c00036	43346	13	nrps	1	43346
c00040	130245	14	other	74669	118430
c00045	33309	15	nrps	1	33309
c00050	3235	16	nrps	1	3235
c00052	95249	17	nrps	59514	95249
c00055	28709	18	bacteriocin	17813	28709
c00063	2698	19	nrps	1	2698
c00086	2515	20	nrps	1	2515

## Sheet: Pmed TEIC1105
Input scaffold	scaffold size	cluster	type	from	to
c00010	230696	1	lantipeptide	149339	169616
c00014	369820	2	bacteriocin	358924	369820
c00016	562599	3	arylpolyene	258263	301874
c00019	215171	4	hserlactone-nrps	187076	215171
c00023	163062	5	t1pks	1	42767
c00024	91244	6	nrps	1	32847
c00025	59516	7	other	29896	59516
c00029	170357	8	nrps	1	36111
c00034	38344	9	nrps	1	38344
c00035	3957	10	nrps	1	3957
c00037	94806	11	nrps	1	35517
c00038	166927	12	nrps	1	31772
c00038	166927	13	siderophore	134718	166927
c00044	77721	14	nrps	55682	77721
c00047	4380	15	nrps	1	4380
c00049	25742	16	nrps	1	25742
c00050	14763	17	nrps	1	14763
c00051	2038	18	nrps	1	2038
c00058	15519	19	nrps	1	15519
c00065	3226	20	nrps	1	3226
c00068	12379	21	nrps	1	12379
c00071	6360	22	nrps	1	6360
c00075	2203	23	nrps	1	2203
